# Supplementary material for: The value of whole-body MRI instead of only brain MRI in addition to 18 F-FDG PET/CT in the staging of advanced non-small-cell lung cancer
Source: Cancer Imaging. 2025 Mar 11;25:30. doi: 10.1186/s40644-025-00852-6 (PMC11895332; doi:10.1186/s40644-025-00852-6)
Supplement: Supplementary file 1 — Supplementary Material 1 [file 40644_2025_852_MOESM1_ESM.xlsx]

## Sheet: Sheet1
Kolumn1	Kolumn2	Kolumn3	Kolumn4	Kolumn5	Kolumn6	Kolumn7	Kolumn8	Kolumn9	Kolumn10	Kolumn11	Kolumn12	Kolumn13	Kolumn14	Kolumn15	Kolumn16	Kolumn17	Kolumn18	Kolumn19	Kolumn20	Kolumn21	Kolumn22	Kolumn23	Kolumn24	Kolumn25	Kolumn26	Kolumn27	Kolumn28	Kolumn29	Kolumn30	Kolumn31	Kolumn32	Kolumn33	Kolumn34	Kolumn35	Kolumn36	Kolumn37	Kolumn38
Pat	WBMR-T					PETCT-T					Reference standard (0=ingen sann tumör, 1=tumör)	WBMR-N					PETCT-N					Reference standard (dikotomt)	Antal	WBMR-M					Kommentar	PETCT-M					Kommentar	Reference standard	Antal (brain included)
	0	1	2	3	4	0	1	2	3	4		0	1	2	3	4	0	1	2	3	4			0	1	2	3	4		0	1	2	3	4
1					1					1	1					1					1	1	1													0	0
2					1					1	1				1						1	1	1													0	0
3					1					1	1					1					1	1	1													0	0
4					1					1	1										2	1	2		1	1			Liver, bone		2				Liver,lung	0	0
5					1				1		1										1	1	1				2		Lung			1			Lung	0	0
6	1					1					0										1	1	1			1	2		Pleura,liver				1	2	Pleura,liver	1	3
7					1					1	1									2		1	2													0	0
8					1					1	1					7					12	1	12													0	0
9				1						1	1					3				1	3	1	4													0	0
10					1					1	1			1							2	1	1													0	0
11				1						1	1											0	0		1	1			Brain,adrenal				1		Adrenal	0	0
12					1					1	1					9					11	1	11				1	2	Bone, brain					2	Bone	1	4 (2)
13	1					1					0											0	0		2			1	Liver, adrenal		1		1	1	Liver,adrenal	1	2
14					1					1	1										3	0	0													0	0
15	1					1					0					3					4	1	4		1	1	1		Bone, liver		1			1	Bone,liver	1	1
16					1					1	1					5					12	1	12					5	Bone, brain					1	Bone	1	1 (5)
17			1							1	1										1	1	1													0	0
18					1					1	1											0	0													0	0
19			1					1			1											0	0										1		Adrenal	0	0
20					1					1	1					6					6	1	6											1	Lung	0	0
21					1					1	1										1	1	1			1			Adrenal							0	0
22	1					1					0											0	0					1	Bone					1	Bone	1	1
23	1					1					0											0	0					7	Adrenal, brain					2	Adrenal	1	2 (7)
24					1					1	1											0	0			1			Liver							0	0
25			1						1		1					2					2	1	2													0	0
26					1					1	1				1						5	0	0		1				Bone		1				Bone	0	0
27					1					1	1											0	0		1				Bone		1				Bone	0	0
28					1					1	1									1		0	0													0	0
